# Supplementary material for: First Trimester Maternal Homocysteine and Embryonic and Fetal Growth: The Rotterdam Periconception Cohort
Source: Nutrients. 2022 Mar 8;14(6):1129. doi: 10.3390/nu14061129 (PMC8953595; doi:10.3390/nu14061129)
Supplement: Supplementary file 1 [file nutrients-14-01129-s001.zip]

Archive with 1 entries (1 files):
- nutrients-1546547-supplementary.pdf
